# Supplementary material for: “Green” PBX Formulations Based on High Explosives (RDX and HMX) and Water-Soluble pH-Sensitive Polymeric Binders
Source: Polymers (Basel). 2023 Apr 4;15(7):1790. doi: 10.3390/polym15071790 (PMC10098890; doi:10.3390/polym15071790)
Supplement: Supplementary file 1 [file polymers-15-01790-s001.zip]

Archive with 1 entries (1 files):
- polymers-2289252-supplementary.pdf
